# Supplementary material for: DNA polymorphisms and haplotype patterns of transcription factors involved in barley endosperm development are associated with key agronomic traits
Source: BMC Plant Biol. 2010 Jan 8;10:5. doi: 10.1186/1471-2229-10-5 (PMC2822787; doi:10.1186/1471-2229-10-5)
Supplement: Additional file 1 — Accessions under study. Information about origin, row number, biological status and haplotypes observed for the candidate genes BLZ1, BLZ2, BPBF and HvGAMYB are given. [file 1471-2229-10-5-S1.XLS]

## Sheet: Material
Internal lab Ba_code	Accession name	Region of origin1	Country of origin2	Row number	Biological status3	Haplotype designation
						BLZ1	BLZ2	BPBF	HvGAMYB
Ba_0151	BCC3	WANA	AFG	2	traditional cultivar/landrace	1	-	1	1
Ba_0152	BCC93	WANA	IRQ	2	traditional cultivar/landrace	1	1	2	2
Ba_0153	BCC118	WANA	LBY	6	traditional cultivar/landrace	2	1	1	3
Ba_0154	BCC126	WANA	MAR	6	traditional cultivar/landrace	-	-	1	-
Ba_0155	BCC129	WANA	MAR	6	traditional cultivar/landrace	-	-	3	-
Ba_0156	BCC131	WANA	MAR	6	traditional cultivar/landrace	1	-	1	-
Ba_0157	BCC149	WANA	MAR	6	traditional cultivar/landrace	1	2	1	4
Ba_0158	BCC161	WANA	MAR	6	traditional cultivar/landrace	-	-	4	4
Ba_0159	BCC167	WANA	OMN	6	traditional cultivar/landrace	1	1	5	5
Ba_0160	BCC173	WANA	PAK	6	traditional cultivar/landrace	-	3	1	-
Ba_0161	BCC182	WANA	PAK	6	traditional cultivar/landrace	2	3	4	6
Ba_0162	BCC190	WANA	SYR	2	traditional cultivar/landrace	-	-	1	-
Ba_0163	BCC192	WANA	SYR	2	traditional cultivar/landrace	3	-	1	-
Ba_0164	BCC195	WANA	SYR	2	traditional cultivar/landrace	-	4	1	-
Ba_0165	BCC197	WANA	SYR	2	traditional cultivar/landrace	6	-	1	-
Ba_0166	BCC218	WANA	TJK	6	traditional cultivar/landrace	2	3	3	2
Ba_0167	BCC219	WANA	TJK	6	traditional cultivar/landrace	1	5	4	7
Ba_0168	BCC421	EA	CHN	6	advanced/improved cultivar	1	5	5	5
Ba_0169	BCC423	EA	CHN	6	advanced/improved cultivar	2	6	-	2
Ba_0170	BCC427	EA	CHN	2	breeding/research material	1	1	-	2
Ba_0171	BCC432	EA	CHN	2	breeding/research material	1	-	6	-
Ba_0172	BCC434	EA	CHN	2	breeding/research material	2	1	-	-
Ba_0173	BCC436	EA	CHN	6	advanced/improved cultivar	1	6	5	8
Ba_0174	BCC438	EA	CHN	6	advanced/improved cultivar	2	-	1	8
Ba_0175	BCC439	EA	CHN	6	advanced/improved cultivar	2	6	1	-
Ba_0176	BCC445	EA	CHN	6	advanced/improved cultivar	-	5	-	-
Ba_0177	BCC446	EA	CHN	6	advanced/improved cultivar	1	-	5	2
Ba_0178	BCC447	EA	CHN	6	advanced/improved cultivar	1	7	5	9
Ba_0179	BCC502	EA	CHN	6	advanced/improved cultivar	2	8	1	-
Ba_0180	BCC524	EA	IND	6	advanced/improved cultivar	-	5	7	4
Ba_0181	BCC526	EA	IND	6	breeding/research material	-	-	5	-
Ba_0182	BCC527	EA	IND	6	breeding/research material	4	5	8	-
Ba_0183	BCC532	EA	IND	6	advanced/improved cultivar	5	1	9	10
Ba_0184	BCC533	EA	IND	6	advanced/improved cultivar	6	6	1	2
Ba_0185	BCC535	EA	IND	6	advanced/improved cultivar	7	1	-	-
Ba_0186	BCC538	EA	IND	6	advanced/improved cultivar	6	6	10	2
Ba_0187	BCC551	EA	IND	6	advanced/improved cultivar	2	6	1	-
Ba_0188	BCC577	EA	IND	6	advanced/improved cultivar	1	5	1	14
Ba_0189	BCC579	EA	IND	6	advanced/improved cultivar	4	6	10	2
Ba_0190	BCC581	EA	IND	6	advanced/improved cultivar	-	6	1	2
Ba_0191	BCC625	EA	JPN	6	advanced/improved cultivar	2	9	1	11
Ba_0192	BCC642	EA	JPN	6	advanced/improved cultivar	-	10	1	-
Ba_0193	BCC666	EA	KOR	6	advanced/improved cultivar	1	-	1	-
Ba_0194	BCC667	EA	KOR	6	advanced/improved cultivar	1	10	1	11
Ba_0195	BCC675	EA	KOR	2	advanced/improved cultivar	2	11	2	2
Ba_0196	BCC695	EA	KOR	6	advanced/improved cultivar	2	9	1	2
Ba_0197	BCC718	EA	KOR	6	advanced/improved cultivar	-	-	-	2
Ba_0198	BCC719	EA	KOR	6	advanced/improved cultivar	2	10	1	11
Ba_0199	BCC729	EA	KOR	6	advanced/improved cultivar	-	9	11	11
Ba_0200	BCC732	EA	NPL	6	traditional cultivar/landrace	-	-	-	2
Ba_0201	BCC745	EA	NPL	6	advanced/improved cultivar	1	12	12	2
Ba_0202	BCC759	EA	NPL	6	advanced/improved cultivar	-	12	-	2
Ba_0203	BCC761	EA	NPL	6	traditional cultivar/landrace	6	12	1	2
Ba_0204	BCC766	EA	NPL	6	traditional cultivar/landrace	8	-	1	-
Ba_0205	BCC768	EA	NPL	6	traditional cultivar/landrace	8	12	1	2
Ba_0206	BCC776	EA	NPL	6	traditional cultivar/landrace	-	-	10	-
Ba_0207	BCC801	AM	CAN	2	advanced/improved cultivar	1	11	-	2
Ba_0208	BCC806	AM	MEX	6	advanced/improved cultivar	7	13	1	-
Ba_0209	BCC807	AM	URY	6	advanced/improved cultivar	1	13	5	12
Ba_0210	BCC812	AM	MEX	2	advanced/improved cultivar	2	11	1	2
Ba_0211	BCC814	AM	USA	6	breeding/research material	-	13	5	5
Ba_0212	BCC817	AM	USA	6	advanced/improved cultivar	1	11	5	5
Ba_0213	BCC818	AM	USA	6	advanced/improved cultivar	-	-	-	-
Ba_0214	BCC844	AM	COL	6	advanced/improved cultivar	7	13	1	2
Ba_0215	BCC846	AM	USA	6	breeding/research material	4	11	9	-
Ba_0216	BCC847	AM	USA	2	advanced/improved cultivar	-	-	-	-
Ba_0217	BCC852	AM	CAN	6	advanced/improved cultivar	1	13	-	11
Ba_0218	BCC857	AM	MEX	6	advanced/improved cultivar	1	-	5	13
Ba_0219	BCC860	AM	URY	2	breeding/research material	2	11	2	2
Ba_0220	BCC861	AM	URY	2	breeding/research material	2	11	1	14
Ba_0221	BCC868	AM	MEX	6	breeding/research material	-	14	5	2
Ba_0222	BCC869	AM	MEX	2	advanced/improved cultivar	6	11	5	7
Ba_0223	BCC875	AM	USA	6	advanced/improved cultivar	7	12	5	11
Ba_0224	BCC881	AM	CAN	6	advanced/improved cultivar	1	13	5	-
Ba_0225	BCC888	AM	CAN	6	advanced/improved cultivar	1	12	5	11
Ba_0226	BCC892	AM	BOL	6	advanced/improved cultivar	6	13	1	2
Ba_0227	BCC893	AM	USA	2	advanced/improved cultivar	1	-	-	13
Ba_0228	BCC899	AM	CHL	2	advanced/improved cultivar	1	11	1	14
Ba_0229	BCC900	AM	MEX	6	advanced/improved cultivar	1	13	5	12
Ba_0230	BCC903	AM	CAN	2	advanced/improved cultivar	2	11	-	2
Ba_0231	BCC907	AM	USA	2	advanced/improved cultivar	1	11	1	-
Ba_0232	BCC913	AM	USA	2	advanced/improved cultivar	1	11	1	2
Ba_0233	BCC921	AM	COL	6	advanced/improved cultivar	6	13	1	2
Ba_0234	BCC927	AM	PER	6	advanced/improved cultivar	1	14	1	4
Ba_0235	BCC929	AM	CAN	2	advanced/improved cultivar	2	11	1	2
Ba_0236	HOR930	WANA	TUR	2	traditional cultivar/landrace	1	13	5	5
Ba_0237	BCC942	AM	USA	6	advanced/improved cultivar	1	13	1	11
Ba_0238	BCC1367	EU	DEU	2	advanced/improved cultivar	2	11	1	14
Ba_0239	BCC1368	EU	NLD	2	advanced/improved cultivar	2	11	1	15
Ba_0240	BCC1370	EU	FRA	2	advanced/improved cultivar	7	11	1	-
Ba_0241	BCC1371	EU	FRA	2	advanced/improved cultivar	1	11	1	15
Ba_0242	BCC1372	EU	POL	2	advanced/improved cultivar	2	11	1	2
Ba_0243	BCC1373	EU	GBR	2	advanced/improved cultivar	-	11	13	-
Ba_0244	BCC1374	EU	NLD	2	advanced/improved cultivar	1	11	1	14
Ba_0245	BCC1376	EU	DNK	2	advanced/improved cultivar	1	-	2	14
Ba_0246	BCC1377	EU	FRA	2	advanced/improved cultivar	2	11	1	14
Ba_0247	BCC1378	EU	GBR	2	advanced/improved cultivar	5	9	1	16
Ba_0248	BCC1379	EU	CZE	2	advanced/improved cultivar	1	-	1	14
Ba_0249	BCC1380	EU	FRA	2	advanced/improved cultivar	1	11	9	14
Ba_0250	BCC1381	EU	GBR	2	advanced/improved cultivar	1	11	1	2
Ba_0251	BCC1382	EU	GBR	2	advanced/improved cultivar	2	11	2	14
Ba_0252	BCC1383	EU	GBR	2	advanced/improved cultivar	2	11	5	15
Ba_0253	BCC1384	EU	DEU	2	advanced/improved cultivar	6	11	-	2
Ba_0254	BCC1385	EU	POL	2	advanced/improved cultivar	2	11	1	15
Ba_0255	BCC1386	EU	DEU	2	advanced/improved cultivar	1	11	-	14
Ba_0256	BCC1387	EU	NLD	2	advanced/improved cultivar	1	11	-	14
Ba_0258	BCC1389	EU	IRL	2	advanced/improved cultivar	1	11	1	2
Ba_0259	BCC1390	EU	SWE	2	advanced/improved cultivar	1	11	1	14
Ba_0260	BCC1391	EU	DEU	2	advanced/improved cultivar	1	11	1	14
Ba_0261	BCC1392	EU	DNK	2	advanced/improved cultivar	1	-	1	-
Ba_0262	BCC1394	EU	NLD	2	advanced/improved cultivar	2	-	5	-
Ba_0263	BCC1395	EU	NLD	2	advanced/improved cultivar	7	11	1	-
Ba_0264	BCC1396	EU	SWE	2	advanced/improved cultivar	2	11	1	2
Ba_0265	BCC1397	EU	HUN	2	traditional cultivar/landrace	1	11	1	-
Ba_0266	BCC1398	EU	HUN	2	breeding/research material	1	11	1	2
Ba_0267	BCC1399	EU	SWE	2	advanced/improved cultivar	4	11	-	-
Ba_0268	BCC1400	EU	FRA	2	advanced/improved cultivar	6	-	1	14
Ba_0269	BCC1401	EU	DEU	2	advanced/improved cultivar	1	11	2	2
Ba_0270	BCC1402	EU	SWE	2	advanced/improved cultivar	2	11	1	14
Ba_0271	BCC1403	EU	DEU	2	advanced/improved cultivar	2	11	-	-
Ba_0272	BCC1404	EU	GBR	2	advanced/improved cultivar	1	15	-	-
Ba_0273	BCC1405	EU	GBR	2	advanced/improved cultivar	1	-	1	-
Ba_0274	BCC1407	EU	AUT	2	advanced/improved cultivar	1	-	2	2
Ba_0275	BCC1408	EU	GBR	2	advanced/improved cultivar	-	11	1	-
Ba_0276	BCC1409	EU	AUT	2	advanced/improved cultivar	1	11	-	17
Ba_0277	BCC1410	EU	SWE	2	advanced/improved cultivar	1	-	1	14
Ba_0278	BCC1411	EU	DEU	2	advanced/improved cultivar	6	11	-	2
Ba_0279	BCC1412	EU	SWE	2	advanced/improved cultivar	1	11	1	-
Ba_0280	BCC1413	EU	DEU	2	advanced/improved cultivar	6	11	1	-
Ba_0281	BCC1414	EU	CZE	2	advanced/improved cultivar	6	11	-	2
Ba_0282	BCC1415	EU	GBR	2	advanced/improved cultivar	-	11	2	2
Ba_0283	BCC1416	EU	SWE	2	advanced/improved cultivar	1	11	1	-
Ba_0284	BCC1417	EU	DEU	2	advanced/improved cultivar	6	11	14	-
Ba_0285	BCC1418	EU	DNK	2	advanced/improved cultivar	1	11	1	14
Ba_0286	BCC1419	EU	DEU	2	advanced/improved cultivar	1	11	-	-
Ba_0287	BCC1420	EU	NLD	2	advanced/improved cultivar	2	11	-	2
Ba_0288	BCC1421	EU	CZE	2	advanced/improved cultivar	2	16	1	2
Ba_0289	BCC1422	EU	NLD	2	advanced/improved cultivar	1	11	5	2
Ba_0290	BCC1423	EU	FRA	2	advanced/improved cultivar	1	11	5	14
Ba_0291	BCC1424	EU	DEU	2	advanced/improved cultivar	2	-	1	-
Ba_0292	BCC1425	EU	DEU	2	advanced/improved cultivar	2	11	1	15
Ba_0293	BCC1428	EU	GBR	2	advanced/improved cultivar	1	11	2	2
Ba_0294	BCC1430	EU	FRA	2	advanced/improved cultivar	2	11	1	2
Ba_0295	BCC1431	EU	AUT	2	advanced/improved cultivar	2	11	1	2
Ba_0296	BCC1432	EU	CZE	2	advanced/improved cultivar	-	-	2	-
Ba_0297	BCC1433	EU	DEU	2	advanced/improved cultivar	-	11	1	2
Ba_0298	BCC1439	EU	CZE	2	advanced/improved cultivar	1	11	1	2
Ba_0299	BCC1440	EU	AUT	2	advanced/improved cultivar	2	13	5	-
Ba_0300	BCC1441	EU	DEU	2	advanced/improved cultivar	1	11	1	-
Ba_0301	BCC1442	EU	GBR	2	advanced/improved cultivar	2	10	1	2
Ba_0302	BCC1443	EU	DEU	2	advanced/improved cultivar	2	11	1	2
Ba_0303	BCC1444	EU	CZE	2	advanced/improved cultivar	1	-	-	-
Ba_0304	BCC1445	EU	FRA	2	breeding/research material	1	11	15	-
Ba_0305	BCC1447	EU	FRA	2	advanced/improved cultivar	-	11	-	2
Ba_0306	BCC1448	EU	FIN	6	advanced/improved cultivar	1	11	4	15
Ba_0307	BCC1450	EU	FIN	6	advanced/improved cultivar	1	13	16	15
Ba_0308	BCC1452	EU	NLD	6	advanced/improved cultivar	1	12	5	15
Ba_0309	BCC1453	EU	FIN	6	advanced/improved cultivar	1	13	5	1
Ba_0310	BCC1455	EU	RUS	6	advanced/improved cultivar	1	12	5	11
Ba_0311	BCC1456	EU	RUS	2	advanced/improved cultivar	1	-	1	2
Ba_0312	BCC1457	EU	RUS	2	advanced/improved cultivar	1	11	17	-
Ba_0313	BCC1458	EU	RUS	2	advanced/improved cultivar	1	11	1	5
Ba_0314	BCC1459	EU	RUS	2	advanced/improved cultivar	1	11	18	2
Ba_0315	BCC1461	EU	RUS	2	advanced/improved cultivar	1	11	-	2
Ba_0316	BCC1463	EU	RUS	2	advanced/improved cultivar	2	11	1	2
Ba_0317	BCC1465	EU	UKR	2	advanced/improved cultivar	2	11	16	14
Ba_0318	BCC1466	EU	UKR	2	advanced/improved cultivar	2	11	1	2
Ba_0319	BCC1467	EU	BLR	2	advanced/improved cultivar	1	11	1	2
Ba_0320	BCC1468	WANA	KAZ	2	advanced/improved cultivar	2	11	1	-
Ba_0321	BCC1469	WANA	KAZ	2	advanced/improved cultivar	1	11	2	2
Ba_0322	BCC1470	WANA	UZB	2	advanced/improved cultivar	-	11	15	2
Ba_0323	BCC1471	EU	ARM	2	advanced/improved cultivar	5	11	1	14
Ba_0324	BCC1472	EU	LTU	2	advanced/improved cultivar	2	11	1	14
Ba_0325	BCC1474	EU	UKR	6	advanced/improved cultivar	-	15	5	2
Ba_0326	BCC1476	WANA	UZB	6	advanced/improved cultivar	2	13	1	13
Ba_0327	BCC1479	EU	RUS	6	traditional cultivar/landrace	2	13	3	-
Ba_0328	BCC1480	EU	RUS	2	traditional cultivar/landrace	1	11	1	2
Ba_0329	BCC1481	EU	RUS	2	traditional cultivar/landrace	2	13	1	2
Ba_0330	BCC1482	EU	RUS	2	advanced/improved cultivar	1	11	1	14
Ba_0331	BCC1483	EU	RUS	2	traditional cultivar/landrace	2	11	1	2
Ba_0332	BCC1484	EU	RUS	6	traditional cultivar/landrace	1	17	1	-
Ba_0333	BCC1485	EU	RUS	6	advanced/improved cultivar	1	13	2	1
Ba_0334	BCC1487	EU	RUS	2	traditional cultivar/landrace	2	11	1	14
Ba_0335	BCC1488	EU	RUS	6	traditional cultivar/landrace	1	18	4	2
Ba_0336	BCC1490	EU	RUS	6	breeding/research material	2	13	3	2
Ba_0337	BCC1491	EU	RUS	6	traditional cultivar/landrace	1	12	1	2
Ba_0338	BCC1493	EU	UKR	6	advanced/improved cultivar	2	11	5	13
Ba_0339	BCC1494	WANA	KAZ	6	traditional cultivar/landrace	1	13	5	1
Ba_0340	BCC1497	WANA	KGZ	2	traditional cultivar/landrace	5	11	15	2
Ba_0341	BCC1498	WANA	UZB	6	traditional cultivar/landrace	2	12	1	15
Ba_0342	BCC1500	WANA	TJK	6	traditional cultivar/landrace	-	13	4	7
Ba_0343	BCC1503	WANA	TKM	6	traditional cultivar/landrace	-	-	2	2
Ba_0344	BCC1504	EU	RUS	6	advanced/improved cultivar	-	-	4	-
Ba_0345	BCC1505	EU	UKR	6	advanced/improved cultivar	1	12	5	1
Ba_0346	BCC1506	EU	UKR	2	advanced/improved cultivar	2	11	1	2
Ba_0347	BCC1524	EU	DEU	2	advanced/improved cultivar	2	11	1	14
Ba_0348	BCC1529	EU	AUT	6	advanced/improved cultivar	1	13	5	-
Ba_0349	BCC1541	EU	YUG	2	advanced/improved cultivar	1	11	5	13
Ba_0350	BCC1548	EU	GRC	6	advanced/improved cultivar	1	13	8	1
Ba_0351	BCC1561	EU	BGR	6	traditional cultivar/landrace	1	13	4	-
Ba_0352	BCC1565	EU	ALB	6	traditional cultivar/landrace	-	-	-	-
Ba_0353	BCC1566	EU	GRC	2	traditional cultivar/landrace	2	11	-	2
Ba_0354	BCC1589	EU	ITA	2	traditional cultivar/landrace	1	11	19	-
Ba_0355	HOR1804	WANA	AFG	6	traditional cultivar/landrace	2	12	-	-
Ba_0356	HOR1842	WANA	AFG	6	traditional cultivar/landrace	-	-	-	-
Ba_0357	HOR2800	WANA	IRN	6	traditional cultivar/landrace	4	-	1	-
Ba_0358	HOR2828	WANA	IRN	2	traditional cultivar/landrace	2	12	3	-
Ba_0359	HOR2829	WANA	IRN	2	traditional cultivar/landrace	2	11	1	-
Ba_0360	HOR2835	WANA	IRN	6	traditional cultivar/landrace	2	-	20	-
Ba_0361	HOR4727	WANA	TUR	6	traditional cultivar/landrace	1	13	-	7
Ba_0362	HOR7985	WANA	TUR	2	traditional cultivar/landrace	2	11	5	2
Ba_0363	HOR8006	WANA	TUR	2	traditional cultivar/landrace	2	11	6	-
Ba_0364	HOR8050	WANA	TUR	2	traditional cultivar/landrace	2	9	-	2
Ba_0365	HOR8113	WANA	TUR	2	traditional cultivar/landrace	1	11	2	2
Ba_0366	HOR8160	WANA	TUR	2	traditional cultivar/landrace	2	11	2	2
Ba_0367	HOR11370	WANA	ISR	2	breeding/research material	6	11	1	-
Ba_0368	HOR11371	WANA	ISR	2	breeding/research material	2	11	4	18
Ba_0369	HOR11372	WANA	ISR	2	breeding/research material	6	-	1	-
Ba_0370	HOR11373	WANA	ISR	2	breeding/research material	2	11	1	14
Ba_0371	HOR11374	WANA	ISR	2	breeding/research material	2	11	2	-
Ba_0372	HOR11403	EA	IND	6	traditional cultivar/landrace	2	10	21	2
Ba_0373	HOR12830	WANA	SYR	6	traditional cultivar/landrace	1	12	20	5
Ba_0374	HOR1391	EU	ROM	2	traditional cultivar/landrace	2	11	1	2
Ba_0375	HOR1962	na	na	6	traditional cultivar/landrace	7	13	3	-
