# Supplementary material for: DNA polymorphisms and haplotype patterns of transcription factors involved in barley endosperm development are associated with key agronomic traits
Source: BMC Plant Biol. 2010 Jan 8;10:5. doi: 10.1186/1471-2229-10-5 (PMC2822787; doi:10.1186/1471-2229-10-5)
Supplement: Additional file 5 — Haplotype sequence and marker-trait associations detected in the four candidate genes BLZ1, BLZ2, BPBF, HvGAMYB. Significant associations (P = 0.05) are indicated by 'x'. The traits crude protein content (CPC), starch content (STR), thousand-grain weight (TGW), plant height (PH), and flowering time (FT) were considered. Haplotype frequencies (in %) and minor allele frequencies (MAF, in %) are given. [file 1471-2229-10-5-S5.XLS]

## Sheet: BLZ1
Additional file 4.xls – Haplotype sequence and marker-trait associations detected in the four candidate genes BLZ1, BLZ2, BPBF, HvGAMYB
Significant associations (P=0.05) are indicated by ‘x’. The traits crude protein content (CPC), starch content (STR), thousand-grain weight (TGW), plant height (PH), and flowering time (FT) were considered. Haplotype frequencies (in %) and minor allele frequencies (MAF, in %) are given.
BLZ1
Site position		AAE3	Major allele	Haplotype								MAF	Associated to
bp1	Gene2			1	2	3	4	5	6	7	8		CPC	STR	TGW	PH	FT
1730	i		T	.	.	.	.	.	C	.	C	0.089
1733	i		A	C	.	.	.	.	.	.	.	0.471					x
1740	i		G	T	.	.	.	.	.	.	.	0.466
1748	i		A	.	G	.	.	.	.	.	.	0.351
1825	i		G	A	.	.	.	.	.	.	.	0.455					x
1862	i		C	.	.	.	.	.	.	.	A	0.01
1888	i		C	T	.	.	.	.	.	.	.	0.471					x
1890	i		A	.	G	.	G	.	.	.	.	0.377					x
1907	i		G	.	.	.	.	.	A	.	A	0.089
2026	i		G	.	.	A	.	.	.	.	.	0.005
2038	i		AT	.	Del4	Del	Del	Del	.	Del	.	0.44					x
2055	i		A	.	.	C	.	C	.	C	.	0.063
2446	i		Del	.	.	.	.	.	T	.	T	0.089
2449	i		Del	.	.	.	.	.	AG	.	AG	0.094
2520	i		A	.	G	.	G	.	.	.	.	0.377					x
2562	i		C	T	.	.	.	.	.	.	.	0.471					x
2588	i		G	.	.	.	.	.	.	C	.	0.037
2774	i		C	.	T	.	T	.	.	.	.	0.377					x
2840	i		C	.	.	.	.	T	.	T	.	0.058
2856	i		T	.	.	.	.	.	C	.	C	0.089
Haplotype frequency				0.45	0.335	0.005	0.026	0.021	0.073	0.037	0.01
1: Numbers refer to the alignment positions given in additional figure 3
2: e: exon, i: intron, 5’utr: 5’ untranslated region, 3’utr: 3’ untranslated region
3: Amino acid exchange, use of IUPAC one letter code
4: Deletion

## Sheet: BLZ2
BLZ2
Site position		AAE	Major allele	Haplotype																		M A F	Associated to
bp	Gene			1	2	3	4	5	6	7	8	9	10	11	12	13	14	15	16	17	18		C P C	S T R	T G W	P H	F T
1183	i		A	.	.	.	.	.	.	.	G	G	.	.	.	.	.	.	.	.	.	0.032
1250	i		G	.	.	A	.	.	.	.	.	.	A	.	.	.	.	.	.	.	.	0.043
1275	i		G	.	.	.	.	.	.	.	A	A	.	.	.	.	.	.	.	.	.	0.032
1288	i		Del	.	A	.	.	A	A	.	.	.	.	.	A	A	A	A	.	A	.	0.324
1298	i		C	.	T	T	T	T	T	T	T	T	T	.	T	T	T	T	.	T	T	0.416
1322	i		C	.	T	.	.	T	T	.	.	.	.	.	T	T	T	T	.	T	.	0.324
1325	i		G	.	.	.	.	.	.	A	.	.	.	.	.	.	.	.	.	.	A	0.011
1326	i		G	.	.	.	.	.	.	.	.	.	.	.	.	.	.	.	.	A	.	0.005
1338	i		C	.	.	T	T	.	.	.	.	.	T	.	.	.	.	.	.	.	.	0.049
1344	i		G	.	.	.	A	.	.	.	A	A	.	.	.	.	.	.	.	.	.	0.038
1346	i		G	.	.	.	.	.	.	.	A	A	.	.	.	.	.	.	.	.	.	0.032
1354	i		T	.	.	.	.	.	.	C	.	.	.	.	.	.	.	.	.	.	C	0.011
1580	i		T	.	.	.	.	.	.	.	.	.	.	.	.	.	G	.	.	.	.	0.011
1587	i		C	.	.	G	.	.	.	.	.	.	G	.	.	.	.	.	.	.	.	0.043
1598	i		G	.	T	.	.	T	T	T	T	T	.	.	T	T	T	T	.	T	T	0.368
1606-11	i		ATAAAA	.	Del	.	.	Del	Del	.	.	.	.	.	Del	Del	Del	Del	.	Del	.	0.324
1679	i		T	.	C	.	.	C	C	.	.	.	.	.	C	C	C	C	.	C	.	0.324
1729	i		C	.	.	A	.	.	.	.	.	.	A	.	.	.	.	.	.	.	.	0.043
1745	i		T	.	.	G	.	.	.	.	.	.	G	.	.	.	.	.	.	.	.	0.043
1783	i		T	.	.	.	.	.	.	G	.	.	.	.	.	.	.	.	.	.	G	0.011
1787	i		A	.	.	.	.	.	.	G	G	G	.	.	.	.	.	.	.	.	G	0.043
1796	i		T	.	.	.	.	.	.	.	C	C	.	.	.	.	.	.	.	.	.	0.032
1852	i		C	.	.	.	.	T	.	.	.	.	.	.	.	T	.	T	.	T	.	0.189
1863	i		A	.	G	.	.	G	G	.	.	.	.	.	G	G	G	G	.	G	.	0.324
1879	i		A	.	G	G	G	G	G	G	G	G	G	.	G	G	G	G	.	G	G	0.416
1892	i		G	.	.	.	.	.	.	A	.	.	.	.	.	.	.	.	.	.	A	0.011
1944	i		Del	.	T	.	.	T	T	T	T	T	.	.	T	T	T	T	.	T	T	0.368
1945	i		G	.	.	C	.	.	.	.	.	.	C	.	.	.	.	.	.	.	.	0.043
1955	i		G	.	.	.	.	.	.	.	A	A	.	.	.	.	.	.	.	.	.	0.032
1980	i		G	.	.	.	.	.	.	.	C	C	.	.	.	.	.	.	.	.	.	0.032
1994	i		A	.	.	.	.	.	.	T	.	.	.	.	.	.	.	.	.	.	T	0.011
1999	i		C	.	.	G	.	.	.	.	.	.	G	.	.	.	.	.	.	.	.	0.043
2103	i		G	.	.	.	.	.	.	.	T	T	.	.	.	.	.	.	.	.	.	0.032
2126	i		C	.	.	T	.	.	.	.	.	.	T	.	.	.	.	.	.	.	.	0.043
2169	e		G	.	.	.	.	.	.	A	.	.	.	.	.	.	.	.	.	.	A	0.011
2251-53	i		TCT	.	.	Del	.	.	.	.	.	.	Del	.	.	.	.	.	.	.	.	0.043
2280	i		A	.	G	G	G	G	G	G	G	G	G	.	G	G	G	G	.	G	G	0.416
2296	i		T	.	C	C	C	C	C	C	C	C	C	.	C	C	C	C	.	C	C	0.416
2299	i		G	.	C	.	.	C	C	C	C	C	.	.	C	C	C	C	.	C	C	0.368
2310	i		G	.	.	.	.	.	.	A	.	.	.	.	.	.	.	.	.	.	A	0.011
2316	i		Del	A	A	A	A	A	A	A	A	.	.	.	.	.	.	.	.	.	.	0.151
2361	e		A	.	T	.	.	T	T	T	T	T	.	.	.	.	.	.	.	.	.	0.119
2478	i		G	.	.	.	.	.	.	C	.	.	.	.	.	.	.	.	.	.	C	0.011
2479	i		A	.	.	.	T	.	.	.	.	.	.	.	.	.	.	.	.	.	.	0.005
2518	i		T	.	C	.	.	C	C	.	.	.	.	.	C	C	C	C	.	C	.	0.324
2527	i		T	.	C	C	C	C	C	.	C	C	C	.	C	C	C	C	.	C	.	0.405
2565	i		C	.	.	.	.	.	.	G	.	.	.	.	.	.	.	.	.	.	G	0.011
2600	i		T	.	.	C	.	.	.	.	.	.	C	.	.	.	.	.	.	.	.	0.043
2609	i		G	.	.	.	.	.	.	A	.	.	.	.	.	.	.	.	.	.	A	0.011
2613-14	i		Del	.	TA	TA	TA	TA	TA	TA	TA	TA	TA	.	TA	TA	TA	TA	.	TA	TA	0.416
2635-36	i		AA	.	.	.	Del	.	.	.	.	.	.	.	.	.	.	.	.	.	.	0.005
2637	i		T	.	C	.	.	C	C	.	.	.	.	.	C	C	C	C	.	C	.	0.324
2652	i		A	.	G	.	G	G	G	G	G	G	.	.	G	G	G	G	.	G	G	0.373
2663	i		T	.	.	.	.	.	.	.	.	.	.	.	.	.	.	Del	.	.	.	0.011
2743	i		T	.	.	A	.	.	.	.	.	.	A	.	.	.	.	.	.	.	.	0.043
2748	i		T	.	C	C	C	C	C	C	C	C	C	.	C	C	C	C	.	C	C	0.416
2784	i		C	.	G	.	.	G	G	.	.	.	.	.	G	G	G	G	.	G	.	0.324
2786	i		C	.	T	T	T	T	T	T	T	T	T	.	T	T	T	T	.	T	T	0.416
2829	i		G	.	.	.	.	.	.	.	A	T	.	.	.	.	.	.	.	.	.	0.005
2924	i		A	.	C	C	C	C	C	C	C	C	C	.	C	C	C	C	.	C	C	0.416
3007	i		G	.	.	.	.	.	.	.	A	A	.	.	.	.	.	.	.	.	.	0.032
3048	e	A=>V	C	.	T	.	.	T	T	.	.	.	.	.	T	T	T	T	.	T	.	0.324
3091	e		C	.	.	.	.	.	.	G	.	.	.	.	.	.	.	.	.	.	G	0.011
3109	e	M=>I	G	.	A	A	A	A	A	A	A	A	A	.	A	A	A	A	.	A	A	0.416
3118	e		C	.	.	.	.	.	.	.	.	.	.	.	.	.	.	.	.	T	.	0.005
3151	e		C	.	T	T	T	T	T	T	T	T	T	.	T	T	T	T	.	T	T	0.416
3162	e		C	.	.	.	.	.	.	.	.	.	.	.	.	.	.	.	G	.	.	0.005
3188	e	L=>I	C	.	.	A	.	.	.	.	.	.	A	.	.	.	.	.	.	.	.	0.043
3197	e	F=>I	T	.	.	A	.	.	.	.	.	.	A	.	.	.	.	.	.	.	.	0.043
3245	e	Q=>K	G	.	.	.	.	.	A	.	.	.	.	.	A	.	A	.	.	.	.	0.13
3310	e	C=>*	C	.	.	.	A	.	.	.	.	.	.	.	.	.	.	.	.	.	.	0.005
3318	e	H=>R	A	.	.	.	.	.	.	.	G	G	.	.	.	.	.	.	.	.	.	0.032
Haplotype frequency				0.038	0.005	0.016	0.005	0.032	0.043	0.005	0.005	0.027	0.027	0.541	0.076	0.141	0.011	0.011	0.005	0.005	0.005

## Sheet: BPBF
BPBF
Site position		AAE	Major allele	Haplotype																					MAF	Associated to
bp	Gene			1	2	3	4	5	6	7	8	9	10	11	12	13	14	15	16	17	18	19	20	21		C P C	S T R	T G W	P H	F T
-405	5'utr		G	.	.	.	.	.	.	A	.	.	A	.	A	.	.	.	.	.	.	.	.	.	0.026
-368	5'utr		A	.	G	.	G	G	G	.	G	.	.	.	.	.	G	G	.	G	.	G	G	.	0.363	x	x
-315	5'utr		C	.	T	.	T	T	T	.	T	.	.	.	.	T	.	T	.	T	.	T	.	T	0.358	x	x
-303	5'utr		A	.	T	.	T	T	T	.	T	.	.	.	.	T	T	T	.	T	.	.	T	T	0.363	x	x
-299	5'utr		T	.	.	.	.	.	.	.	.	.	.	.	C	.	.	.	.	.	.	.	.	.	0.005
-215	5'utr		G	.	C	.	C	C	C	.	C	.	.	.	.	C	C	C	.	C	.	C	C	.	0.368	x	x
-209	5'utr		G	.	A	.	A	A	A	.	A	.	.	.	.	A	.	A	.	A	.	A	A	A	0.363	x	x
-166	5'utr		G	.	A	.	A	A	A	.	A	.	.	.	.	A	A	A	.	A	.	A	A	A	0.368	x	x
-101	5'utr		C	.	T	.	T	T	T	.	T	.	.	.	.	T	T	T	.	T	.	T	T	T	0.368	x	x
-27	5'utr		T	.	C	.	C	C	C	.	C	.	.	.	.	C	C	C	.	C	.	C	C	C	0.368	x	x
-23	5'utr		A	.	.	.	.	.	.	.	.	G	.	.	.	.	.	.	.	.	.	.	.	.	0.016
-4	5'utr		G	.	.	.	.	.	.	.	.	.	.	A	.	.	.	.	.	.	.	.	.	.	0.005
-3	5'utr		C	.	T	.	T	T	T	.	T	.	.	.	.	T	T	T	.	T	.	.	.	.	0.358	x	x
62	e		C	.	T	.	T	T	T	.	T	.	.	.	.	T	T	T	.	T	.	.	.	.	0.358	x	x
579	e		C	.	T	T	.	T	.	T	.	.	.	.	.	T	T	.	T	.	T	.	T	T	0.326	x
586	e	S=>G	A	.	G	G	.	G	.	G	.	.	.	.	.	G	G	G	.	.	G	.	G	G	0.332	x
618	e		G	.	A	A	.	A	.	A	.	.	.	.	.	A	A	A	.	.	.	.	A	A	0.326	x
713	e	S=>N	G	.	A	A	.	A	.	A	.	.	.	.	.	A	A	.	.	.	A	.	A	A	0.316	x
797	e	S=>G	T	.	G	G	.	G	.	G	.	.	.	.	.	G	G	G	.	.	G	.	G	G	0.332	x
870	e		C	.	T	.	.	.	.	T	.	.	.	.	.	.	T	.	.	.	.	.	.	T	0.089
901	e		G	.	.	.	.	.	.	.	.	.	.	.	.	.	.	.	.	A	.	.	.	.	0.005
917	e	G=>N	G	.	.	.	.	.	A	.	.	A	.	.	.	.	.	.	.	.	.	.	.	.	0.026
972	e		A	.	G	G	.	G	.	G	.	.	.	.	.	G	G	G	.	.	.	.	G	G	0.326	x
1026	3'utr		G	.	T	T	.	T	T	T	T	.	.	.	.	T	T	T	T	.	T	.	T	T	0.363	x
1075	3'utr		G	.	A	A	.	A	A	A	A	.	.	.	.	A	A	A	A	.	A	.	A	A	0.363	x
1129	3'utr		A	.	C	C	.	C	C	C	.	C	.	.	.	C	C	C	.	.	.	.	C	C	0.353	x
Haplotype frequency				0.532	0.084	0.032	0.047	0.168	0.011	0.005	0.011	0.016	0.016	0.005	0.005	0.005	0.005	0.016	0.011	0.005	0.005	0.005	0.011	0.005

## Sheet: HvGAMYB
HvGAMYB
Site position		AAE	Major allele	Haplotype																		MAF		Associated to
bp	Gene			1	2	3	4	5	6	7	8	9	10	11	12	13	14	15	16	17	18	First frequent minor allele	Second frequent minor allele	C P C	S T R	T G W	P H	F T
-531	5'utr		G	.	.	.	.	.	.	.	T	T	.	T	.	.	.	.	.	.	.	0.071
-511	5'utr		T	.	.	.	.	.	.	.	.	.	.	.	.	.	.	C	.	.	.	0.058
-491	5'utr		T	Del	.	Del	Del	.	.	.	Del	.	Del	Del	Del	Del	.	.	.	.	Del	0.187
-117	5'utr		G	.	.	.	.	.	.	.	.	.	.	.	.	.	C	.	C	.	.	0.174
-111	5'utr		A	.	.	.	.	.	G	.	.	.	.	.	.	.	.	.	.	G	.	0.013
-27	5'utr		G	.	.	.	A	.	.	.	.	.	A	.	A	.	.	.	.	.	.	0.045
-9	5'utr		G	.	.	.	A	.	.	.	.	.	A	.	A	.	.	.	.	.	.	0.045
147	e		C	G	.	G	.	G	.	.	.	.	.	.	.	G	G	.	G	.	G	0.303
510	i		G	.	.	.	.	.	.	Del	.	.	.	.	.	.	.	.	.	.	.	0.026
549	i		G	C	.	.	.	C	.	.	.	.	.	.	.	C	.	.	.	.	.	0.116
569	i		T	.	.	Del	.	Del	.	.	.	.	.	.	.	.	.	.	.	.	.	0.052
570	i		Del	.	.	.	T	.	.	.	T	.	T	T	T	.	.	.	.	.	.	0.116
571	i		Del	.	.	.	T	.	.	.	.	.	T	.	T	.	.	.	.	.	.	0.045
586	i		G	.	.	.	.	.	.	.	.	.	.	A	.	.	.	.	.	.	.	0.058
648	i		A	.	.	C	.	.	.	.	.	.	.	.	.	.	.	.	.	.	.	0.006
670-72	i		Del	.	.	GTT	.	.	.	.	.	.	.	.	.	.	.	.	.	.	.	0.006
703	i		G	.	.	.	.	.	.	.	.	.	.	N	A	.	.	.	.	.	.	0.013
712	i		C	.	.	.	.	.	Del	.	.	.	.	.	.	.	.	.	.	.	.	0.006
713	i		T	.	.	.	.	.	Del	.	.	.	.	.	.	.	.	.	.	Del	.	0.013
714	i		A	.	.	.	.	G	Del	.	.	.	.	.	.	.	.	.	.	Del	.	0.045	0.01
757	i		C	.	.	.	.	.	.	.	.	.	A	.	.	.	.	.	.	.	.	0.006
770	i		C	.	.	.	A	.	.	.	.	.	A	.	A	.	.	.	.	.	.	0.045
792	i		T	G	.	.	.	.	.	.	.	.	.	.	.	G	.	.	.	.	.	0.071
799	i		G	.	.	.	.	.	.	.	.	.	.	.	.	.	.	.	.	.	A	0.006
814	i		T	.	.	.	.	C	.	.	.	.	.	.	.	.	.	.	.	.	.	0.045
849	i		T	.	C	.	.	.	.	.	.	C	.	.	.	.	.	C	.	.	C	0.452
869	i		T	.	.	.	.	.	C	.	.	.	.	.	.	.	.	.	.	C	.	0.013
896	i		G	.	.	.	.	A	.	.	.	.	.	.	.	.	.	.	.	.	.	0.045
1055	i		T	.	.	.	Del	.	.	.	.	.	Del	.	Del	.	.	.	.	.	.	0.071
1056	i		T	Del	.	Del	Del	Del	.	Del	.	.	Del	.	Del	Del	.	.	.	.	.	0.194
1057	i		A	.	Del	.	.	.	.	Del	Del	Del	.	Del	.	.	.	Del	.	.	Del	0.355
1122	i		G	A	.	A	.	.	A	.	.	.	.	.	.	A	A	.	A	A	.	0.265
1123	i		G	.	T	.	.	.	.	T	.	T	.	.	.	.	.	T	.	.	T	0.426
1152	i		C	T	.	T	.	.	T	.	.	.	.	.	.	T	T	.	T	T	.	0.265
1194	i		A	.	.	.	.	.	.	.	C	.	.	C	.	.	.	.	.	.	.	0.071
1196	i		A	.	.	G	.	.	.	.	.	.	.	.	.	.	.	.	.	.	.	0.006
1219	i		A	.	.	.	.	.	.	.	.	C	.	.	.	.	.	.	.	.	.	0.006
1226	i		C	T	.	T	.	.	N	.	.	.	.	.	.	T	T	.	T	T	.	0.245
1253	i		Del	T	.	T	T	T	T	T	T	.	T	T	T	T	T	.	T	.	T	0.452
1318	e		T	C	.	C	.	.	C	.	.	.	.	.	.	C	C	.	C	C	.	0.265
1514	e	F=>V	T	.	.	.	.	.	.	.	.	.	.	.	.	G	.	.	.	.	.	0.032
1985	e	L=>M	C	.	.	.	.	.	.	.	.	.	.	.	.	.	A	.	.	.	.	0.168
2080	e		A	.	.	.	.	.	.	G	.	.	.	.	.	.	.	.	.	.	.	0.026
2236	e		A	T	.	.	.	.	T	.	.	.	.	.	.	T	T	.	T	T	.	0.258
2498	e		C	.	.	.	.	.	.	.	T	.	.	T	.	.	.	.	.	.	.	0.071
Haplotype frequency				0.039	0.477	0.006	0.026	0.045	0.006	0.026	0.013	0.006	0.006	0.058	0.013	0.032	0.168	0.058	0.006	0.006	0.006
